# Supplementary material for: Lipoteichoic Acid from Staphylococcus aureus Activates the Complement System via C3 Induction and CD55 Inhibition
Source: Microorganisms. 2021 May 24;9(6):1135. doi: 10.3390/microorganisms9061135 (PMC8225101; doi:10.3390/microorganisms9061135)
Supplement: Supplementary file 1 [file microorganisms-09-01135-s001.zip]

Archive with 2 entries (2 files):
- Supplement Figure.pptx
- Supplement Table 1.pdf
